# Supplementary material for: Decoding Single Cell Morphology in Osteotropic Breast Cancer Cells for Dissecting Their Migratory, Molecular and Biophysical Heterogeneity
Source: Cancers (Basel). 2022 Jan 25;14(3):603. doi: 10.3390/cancers14030603 (PMC8833404; doi:10.3390/cancers14030603)
Supplement: Supplementary file 1 [file cancers-14-00603-s001.zip]

Archive with 19 entries (19 files):
- cancers-1504450_supplementary material.pdf
- cancers-1504450_uncropped_WB.pdf
- Video S1.MB-231.mov
- Video S10.BONE.mov
- Video S11.BONE.mov
- Video S12.MB-231.mov
- Video S13.MET.mov
- Video S14.MET.mov
- Video S15.BONE.mov
- Video S16.BONE.mov
- Video S17.MB-231.mov
- Video S2.MB-231.mov
- Video S3.MB-231.mov
- Video S4.BONE.mov
- Video S5.BONE.mov
- Video S6.MET.mov
- Video S7.MB-231.mov
- Video S8.MET.mov
- Video S9.MET.mov
